# Supplementary material for: Purification of Human Immunoglobulin G with Bathophenanthroline–Zn2+, –Fe2+, or –Cu2+ Complexes
Source: Antibodies (Basel). 2025 May 12;14(2):40. doi: 10.3390/antib14020040 (PMC12101337; doi:10.3390/antib14020040)
Supplement: Supplementary file 1 [file antibodies-14-00040-s001.zip]

Archive with 1 entries (1 files):
- antibodies-3561248-supplementary.pdf
